# Supplementary material for: ﻿A new species of the genus Donacia Fabricius (Coleoptera, Chrysomelidae, Donaciinae) from South Korea: morphology, ecology, and COI gene analysis
Source: Zookeys. 2025 Nov 21;1261:83–99. doi: 10.3897/zookeys.1261.169034 (PMC12663724; doi:10.3897/zookeys.1261.169034)
Supplement: XML Treatment for Donacia koreana [file zookeys.1261.169034-treatment1.xml]

<!DOCTYPE tp:taxon-treatment
  PUBLIC "-//TaxonX//DTD Taxonomic Treatment Publishing DTD v0 20100105//EN" "tax-treatment-NSO.dtd">
<tp:taxon-treatment xmlns:tp="http://www.plazi.org/taxpub"><tp:treatment-meta><kwd-group><label>Taxon classification</label><kwd>
              <named-content content-type="kingdom">Animalia</named-content>
            </kwd><kwd>
              <named-content content-type="order">Coleoptera</named-content>
            </kwd><kwd>
              <named-content content-type="family">Chrysomelidae</named-content>
            </kwd></kwd-group><mixed-citation publication-type="journal"><person-group><name><surname>Kim</surname><given-names>Joong Youb</given-names></name><name><surname>Han</surname><given-names>Yeong-Deok</given-names></name><name><surname>Lee</surname><given-names>Jong Eun</given-names></name></person-group><article-title>﻿A new species of the genus <italic><tp:taxon-name><tp:taxon-name-part taxon-name-part-type="genus" reg="Donacia">Donacia</tp:taxon-name-part></tp:taxon-name></italic> Fabricius (<tp:taxon-name><tp:taxon-name-part taxon-name-part-type="order">Coleoptera</tp:taxon-name-part></tp:taxon-name>, <tp:taxon-name><tp:taxon-name-part taxon-name-part-type="family">Chrysomelidae</tp:taxon-name-part></tp:taxon-name>, <tp:taxon-name><tp:taxon-name-part taxon-name-part-type="subfamily">Donaciinae</tp:taxon-name-part></tp:taxon-name>) from South Korea: morphology, ecology, and <italic>COI</italic> gene analysis</article-title><source>Zookeys</source><day>21</day><month>11</month><year>2025</year><volume>1261</volume><fpage>83</fpage><lpage>99</lpage><pub-id pub-id-type="doi">10.3897/zookeys.1261.169034</pub-id></mixed-citation></tp:treatment-meta><tp:nomenclature><label>﻿</label><tp:taxon-name><object-id xmlns:xlink="http://www.w3.org/1999/xlink" content-type="arpha" xlink:type="simple">B29FAAC6-BC1B-5DAE-888B-90C8B1C33E29</object-id>
            <tp:taxon-name-part taxon-name-part-type="genus" reg="Donacia">Donacia</tp:taxon-name-part>
            <tp:taxon-name-part taxon-name-part-type="species" reg="koreana">koreana</tp:taxon-name-part>
            <object-id xmlns:xlink="http://www.w3.org/1999/xlink" content-type="zoobank" xlink:type="simple">https://zoobank.org/C52E8C52-E941-4A82-B007-2242FC6BB524</object-id>
          </tp:taxon-name><tp:taxon-authority>Kim &amp; Lee</tp:taxon-authority><tp:taxon-status xmlns:xlink="http://www.w3.org/1999/xlink" xlink:type="simple">sp. nov.</tp:taxon-status><xref ref-type="fig" rid="F1">Figs 1</xref><xref ref-type="fig" rid="F2">, 2</xref><xref ref-type="fig" rid="F3">, 3</xref><xref ref-type="fig" rid="F4">, 4</xref></tp:nomenclature><tp:treatment-sec sec-type="type locality" id="SECID0EBZAE"><title>Type locality.</title><p>South Korea, Kangwon State, Hyeoncheon-ri, Dunnae-myeon, Hoengseong-gun, swamp, <named-content xmlns:xlink="http://www.w3.org/1999/xlink" content-type="dwc:verbatimCoordinates" xlink:type="simple"><named-content content-type="geo-json" specific-use="{&#34;type&#34;:&#34;Point&#34;,&#34;coordinates&#34;:[128.164881,37.502603]}" id="NCID0EKZAE" xlink:type="simple">37°30'9.37"N, 128°9'53.57"E</named-content></named-content>.</p></tp:treatment-sec><tp:treatment-sec sec-type="type material" id="SECID0EPZAE"><title>Type materials.</title><p><bold><italic>Holotype</italic></bold> (<named-content xmlns:xlink="http://www.w3.org/1999/xlink" content-type="dwc:institutional_code" xlink:title="National Institute of Biological Resources, South Korea" xlink:href="http://grbio.org/institution/national-institute-biological-resources-0" xlink:type="simple">NIBR</named-content> no. NIBRIN0001069714): male, <bold>South Korea</bold> • Kangwon State, Hyeoncheon-ri, Dunnae-myeon, Hoengseong-gun, swamp, <named-content xmlns:xlink="http://www.w3.org/1999/xlink" content-type="dwc:verbatimCoordinates" xlink:type="simple"><named-content content-type="geo-json" specific-use="{&#34;type&#34;:&#34;Point&#34;,&#34;coordinates&#34;:[128.164881,37.502603]}" id="NCID0ED1AE" xlink:type="simple">37°30'9.37"N, 128°9'53.57"E</named-content></named-content>, 520 m, 29.V.2022, J.Y. Kim. <bold>Paratypes</bold> (<named-content xmlns:xlink="http://www.w3.org/1999/xlink" content-type="dwc:institutional_code" xlink:title="National Institute of Biological Resources, South Korea" xlink:href="http://grbio.org/institution/national-institute-biological-resources-0" xlink:type="simple">NIBR</named-content> no. NIBRIN0001069715): • five males and seven females, same data as the holotype, except for 6.VI.2023, J.Y. Kim.</p></tp:treatment-sec><tp:treatment-sec sec-type="material" id="SECID0EO1AE"><title>Other materials.</title><p>Twenty larvae were collected from the roots of <italic><tp:taxon-name><tp:taxon-name-part taxon-name-part-type="genus" reg="Scirpus">Scirpus</tp:taxon-name-part> <tp:taxon-name-part taxon-name-part-type="species" reg="wichurae">wichurae</tp:taxon-name-part></tp:taxon-name></italic> Boeckeler with the same data as for the paratype, except for 6.VI.2023.</p></tp:treatment-sec><tp:treatment-sec sec-type="diagnosis" id="SECID0E61AE"><title>Diagnosis, adult (Figs 1, 2, 4).</title><p>The new species closely resembles <italic><tp:taxon-name><tp:taxon-name-part taxon-name-part-type="genus" reg="Donacia">Donacia</tp:taxon-name-part> <tp:taxon-name-part taxon-name-part-type="species" reg="bicolora">bicolora</tp:taxon-name-part></tp:taxon-name></italic> Zschach, but can be distinguished by the following diagnostic characteristics: the rows of punctures are still clearly visible even in the last third of the elytra (<italic><tp:taxon-name><tp:taxon-name-part taxon-name-part-type="genus" reg="Donacia">D.</tp:taxon-name-part> <tp:taxon-name-part taxon-name-part-type="species" reg="bicolora">bicolora</tp:taxon-name-part></tp:taxon-name></italic>: these punctures are almost completely obscured by the silky, shiny, fine wrinkles in the last third of the elytra).; and it generally occurs in two distinct color morphs: cupreous and greenish (<italic><tp:taxon-name><tp:taxon-name-part taxon-name-part-type="genus" reg="Donacia">D.</tp:taxon-name-part> <tp:taxon-name-part taxon-name-part-type="species" reg="bicolora">bicolora</tp:taxon-name-part></tp:taxon-name></italic> exhibits a variety of body colorations, commonly greenish, bluish, or blackish). The legs are entirely metallic.</p><fig id="F1" position="float" orientation="portrait"><object-id xmlns:xlink="http://www.w3.org/1999/xlink" content-type="doi" xlink:type="simple">10.3897/zookeys.1261.169034.figure1</object-id><object-id xmlns:xlink="http://www.w3.org/1999/xlink" content-type="arpha" xlink:type="simple">2D31DB39-E7C6-5D1A-BC86-07DD4978C72B</object-id><label>Figure 1.</label><caption><p><italic><tp:taxon-name><tp:taxon-name-part taxon-name-part-type="genus" reg="Donacia">Donacia</tp:taxon-name-part> <tp:taxon-name-part taxon-name-part-type="species" reg="koreana">koreana</tp:taxon-name-part></tp:taxon-name></italic> sp. nov. <bold>A, B.</bold> Male (<bold>A.</bold> Holotype); <bold>C, D.</bold> Female (<bold>C.</bold> Paratype). Scale bars: 1.0 mm (<bold>A–D</bold>).</p></caption><graphic xmlns:xlink="http://www.w3.org/1999/xlink" xlink:href="zookeys-1261-083_article-169034__-g001.jpg" position="float" orientation="portrait" xlink:type="simple" id="oo_1472683.jpg"><uri content-type="original_file" xlink:type="simple">https://binary.pensoft.net/fig/1472683</uri></graphic></fig><fig id="F2" position="float" orientation="portrait"><object-id xmlns:xlink="http://www.w3.org/1999/xlink" content-type="doi" xlink:type="simple">10.3897/zookeys.1261.169034.figure2</object-id><object-id xmlns:xlink="http://www.w3.org/1999/xlink" content-type="arpha" xlink:type="simple">F7B928D8-8ED8-5998-AE67-CD3AB1DB8662</object-id><label>Figure 2.</label><caption><p>Adult: <italic><tp:taxon-name><tp:taxon-name-part taxon-name-part-type="genus" reg="Donacia">Donacia</tp:taxon-name-part> <tp:taxon-name-part taxon-name-part-type="species" reg="koreana">koreana</tp:taxon-name-part></tp:taxon-name></italic> sp. nov. <bold>A.</bold> Leg (l.v.); <bold>B, C.</bold> Pygidium (d.v.); <bold>D, E.</bold> Abdomen (d.v.); <bold>F.</bold> Antenna (d.v.); <bold>G.</bold> Median lobe (l.v.); <bold>H.</bold> Apex of median lobe (d.v.); <bold>I.</bold> A cap of tegmen; <bold>J, K.</bold> Endophallus (d.v. and v.v.); <bold>L.</bold> Spermatheca. male: <bold>A, B, D, F–K</bold>; female: <bold>C, E, L.</bold> Scale bar: 1.0 mm (<bold>A, D, E, F</bold>); 0.5 mm (<bold>B, C, G, H</bold>); 0.2 mm (<bold>I–L</bold>).</p></caption><graphic xmlns:xlink="http://www.w3.org/1999/xlink" xlink:href="zookeys-1261-083_article-169034__-g002.jpg" position="float" orientation="portrait" xlink:type="simple" id="oo_1472684.jpg"><uri content-type="original_file" xlink:type="simple">https://binary.pensoft.net/fig/1472684</uri></graphic></fig></tp:treatment-sec><tp:treatment-sec sec-type="description" id="SECID0E35AE"><title>Description, adult (Figs 1, 2, 4).</title><p><bold>Male.</bold> Length 7.9–8.1 mm, width 2.7–2.8 mm. Body narrowly elongate; generally cupreous or greenish; head cupreous or greenish; antennomeres 1–4 coppery or greenish, 5 partially darkened, 6–11 dark; pronotum cupreous or greenish; legs cupreous or greenish.</p><p><bold><italic>Head</italic>.</bold> Narrower than prothorax; eyes small and convex; supraocular furrow present but shallow; vertex slightly swollen, pubescent with a fine median line. Antenna filiform and pubescent; antennomere 5 longest amongst 2<sup>nd</sup> to 6<sup>th</sup>; antennomere 4 slightly longer than 3<sup>rd</sup>; antennomere 5 2.5 times longer than 2<sup>nd</sup>.</p><p><bold><italic>Pronotum</italic>.</bold> Generally quadrate, width as long as length, posterior and anterior corners prominent; anterolateral calli present, callosal sulcus present but shallow; median line deep; disc coarsely punctate and transverse deep rugae; basal sulcus present but shallow, coarsely punctate.</p><p><bold><italic>Scutellum</italic>.</bold> Subtriangular, closely covered with silvery pubescent.</p><p><bold><italic>Elytron</italic>.</bold> Subparallel-sided, gradually narrowed apically; surface distinctly 10 longitudinal regular striate, striae regular and deeply punctate; with a shallow depression at the base near the suture (1<sup>st</sup>–4<sup>th</sup> sutural intervals), and a deep depression at the base of the median area (5<sup>th</sup>–8<sup>th</sup> sutural intervals); apex truncate, outer apical angle obtusely rounded, inner apical angle obtuse.</p><p><bold><italic>Legs</italic>.</bold> Slender; metafemur robust in shape, tapering and not distinctly clavate, with a prominent large tooth.</p><p><bold><italic>Pygidium</italic>.</bold> Trapezoidal and apex pubescent, emarginate in both sexes.</p><p><bold><italic>Male genitalia</italic>.</bold> Median lob of genitalia narrowed apically with median lip and both sides emarginate subapically; a cap of tegmen slender, apex with shallow depression; endophallus elongate, median process short and curving dorsal, BSB elongate.</p><p><bold><italic>Sterna</italic>.</bold> Entirely greenish and pubescent; apical shape of last sternite truncate.</p><p><bold>Female.</bold> Length 9.0–9.3 mm, width 2.8–3.1 mm. Body larger than that of males; pronotum frontal outline quadrate, width longer than length; apical shape of last sternite pointed.</p><p><bold><italic>Spermatheca</italic>.</bold> Short and broad, strongly C-shaped; apex tapered; collum and ramus distinct; cornu and nodulus fused into a globose basal swelling; horns widely separated.</p></tp:treatment-sec><tp:treatment-sec sec-type="description" id="SECID0EYBAG"><title>Description, first instar larva.</title><p>Length 1.66–1.78 mm, width 0.40–0.41 mm, spiracle-hook length (0.213 mm), and spiracle-hook width (0.033 mm (<italic>n</italic> = 4). Creamy white, body slightly convex, thorax and abdomen with numerous setae, but not as setae as the last instar larva; egg buster absent.</p></tp:treatment-sec><tp:treatment-sec sec-type="diagnosis" id="SECID0EACAG"><title>Diagnosis, last instar larva (Figs 3, 4C).</title><p>The last instar larva is easily distinguished from the other <italic><tp:taxon-name><tp:taxon-name-part taxon-name-part-type="genus" reg="Donacia">Donacia</tp:taxon-name-part></tp:taxon-name></italic> larvae by the following characteristics: epicranium with six pairs of dorsal setae; two pairs of sensilla; labrum with three pairs of labral setae and one pair of sensilla; and prementum with one pair of setae and two pairs of sensilla.</p><fig id="F3" position="float" orientation="portrait"><object-id xmlns:xlink="http://www.w3.org/1999/xlink" content-type="doi" xlink:type="simple">10.3897/zookeys.1261.169034.figure3</object-id><object-id xmlns:xlink="http://www.w3.org/1999/xlink" content-type="arpha" xlink:type="simple">1DD5A769-B76D-5B68-95E3-024173FF09DA</object-id><label>Figure 3.</label><caption><p>Larva: <italic><tp:taxon-name><tp:taxon-name-part taxon-name-part-type="genus" reg="Donacia">Donacia</tp:taxon-name-part> <tp:taxon-name-part taxon-name-part-type="species" reg="koreana">koreana</tp:taxon-name-part></tp:taxon-name></italic> sp. nov. <bold>A.</bold> Last instar larva (l.v.); <bold>B.</bold> Antenna (d.v.); <bold>C.</bold> Head (d.v.); <bold>D.</bold> Clypeus, labrum and epipharynx (d.v. and v.v.); <bold>E.</bold> Mandible (b.v.); <bold>F.</bold> Spiracle (d.v.); <bold>G.</bold> Maxilla and labium; <bold>H.</bold> Leg (v.v.); <bold>I.</bold> 8<sup>th</sup> abdominal spiracle. Scale bar: 1.0 mm (<bold>A</bold>); 0.5 mm (<bold>C, H, G, I</bold>); 0.1 mm (<bold>B, E, F</bold>).</p></caption><graphic xmlns:xlink="http://www.w3.org/1999/xlink" xlink:href="zookeys-1261-083_article-169034__-g003.jpg" position="float" orientation="portrait" xlink:type="simple" id="oo_1472685.jpg"><uri content-type="original_file" xlink:type="simple">https://binary.pensoft.net/fig/1472685</uri></graphic></fig><fig id="F4" position="float" orientation="portrait"><object-id xmlns:xlink="http://www.w3.org/1999/xlink" content-type="doi" xlink:type="simple">10.3897/zookeys.1261.169034.figure4</object-id><object-id xmlns:xlink="http://www.w3.org/1999/xlink" content-type="arpha" xlink:type="simple">82B07D8F-E5A9-5BD0-B905-66403ED93D74</object-id><label>Figure 4.</label><caption><p><italic><tp:taxon-name><tp:taxon-name-part taxon-name-part-type="genus" reg="Donacia">Donacia</tp:taxon-name-part> <tp:taxon-name-part taxon-name-part-type="species" reg="koreana">koreana</tp:taxon-name-part></tp:taxon-name></italic> sp. nov. <bold>A, B.</bold> Adults; <bold>C.</bold> Larva; <bold>D.</bold> Pupal case; (<bold>C, D</bold> red circle).</p></caption><graphic xmlns:xlink="http://www.w3.org/1999/xlink" xlink:href="zookeys-1261-083_article-169034__-g004.jpg" position="float" orientation="portrait" xlink:type="simple" id="oo_1472686.jpg"><uri content-type="original_file" xlink:type="simple">https://binary.pensoft.net/fig/1472686</uri></graphic></fig></tp:treatment-sec><tp:treatment-sec sec-type="description" id="SECID0E6EAG"><title>Description, last instar larva (Figs 3, 4C).</title><p>Length 10.5–12.3 mm, width 3.7–4.3 mm, head length 0.78–0.84 mm, spiracle hook length 0.73–0.77 mm, spiracle hook width 0.42–0.44 mm (<italic>n</italic> = 5). Body yellowish, slightly convex, and C-shaped. Head, prothorax, and legs pale brown; setae and spiracles brown.</p><p><bold><italic>Head</italic>.</bold> Prognathous, small, rounded, well sclerotized, strongly retractile into prothorax; hind corner of epicranium slightly posteriorly produced. Epicranial suture Y-shaped; frontal suture nearly straight. Stemmata pigmented, five in number. Epicranium with six pairs of dorsal setae, two pairs of sensilla, and three pairs of lateral setae. Frons with four pairs of frontal setae and one pair of sensilla. Antenna three-segmented: segment 1 with two sensilla, segment 2 with conical sensory papilla and two sensilla basiconica, and segment 3 with two sensilla basiconica and one seta. Endocarina absent; epistomal sutures distinct. Clypeus with two pairs of clypeal setae and one pair of sensilla. Labrum slightly notched anterior margin with three pairs of labral setae and one pair of sensilla. Epipharynx with two pairs of spiniform setae. Mandible conical, strongly sclerotized, with two teeth, 2<sup>nd</sup> serrated, and one mandibular seta. Maxillar palp three-segmented; palpifer with two setae; stipes, two setae and one sensillum; galea fused with lacinia, spear-like; cardo large, trapeziform, with one seta. Labial palp one-segmented with one sensillum; ligula with numerous setae; prementum with one pair of setae and two pairs of sensilla; postmentum with two pairs of setae and one pair of sensilla.</p><p><bold><italic>Thorax</italic>.</bold> Pronotum pale brown, slightly sclerotized, with numerous setae. Meso-and metanotas not sclerotized. Thoracic spiracles annuliform, situated on the EPa; spiracular opening rounded. Legs short and stout; femur with ten setae and four sensilla; tibio-tarsus with three setae; claws slightly curved, awl-shaped, based enlarged, with one seta; pulvillus absent.</p><p><bold><italic>Abdomen</italic>.</bold> Nine segmented, unsclerotized. Typical abdominal segments with two folds. Abdominal spiracles present on segments 1–8 similar to mesothoracic spiracles except for 8<sup>th</sup> spiracle. Spiracle hook length about 2.3 times as long as width; projected, large, peg-like, strongly sclerotized.</p></tp:treatment-sec><tp:treatment-sec sec-type="distribution" id="SECID0EAGAG"><title>Distribution.</title><p>South Korea.</p></tp:treatment-sec><tp:treatment-sec sec-type="host" id="SECID0EFGAG"><title>Host plants.</title><p><tp:taxon-name><tp:taxon-name-part taxon-name-part-type="family">Cyperaceae</tp:taxon-name-part></tp:taxon-name>: <italic><tp:taxon-name><tp:taxon-name-part taxon-name-part-type="genus" reg="Scirpus">Scirpus</tp:taxon-name-part> <tp:taxon-name-part taxon-name-part-type="species" reg="wichurae">wichurae</tp:taxon-name-part></tp:taxon-name></italic> Boeckeler, <italic><tp:taxon-name><tp:taxon-name-part taxon-name-part-type="genus" reg="Eleocharis">Eleocharis</tp:taxon-name-part> <tp:taxon-name-part taxon-name-part-type="species" reg="ussuriensis">ussuriensis</tp:taxon-name-part></tp:taxon-name></italic> G. Zinserl.</p><sec sec-type="﻿Key to the adults of South Korean Donacia species" id="SECID0EGHAG"><title>﻿Key to the adults of South Korean <italic><tp:taxon-name><tp:taxon-name-part taxon-name-part-type="genus" reg="Donacia">Donacia</tp:taxon-name-part></tp:taxon-name></italic> species</title><table-wrap content-type="key" position="anchor" orientation="portrait"><table id="TID0EHLAC" rules="all"><tbody><tr><td rowspan="1" colspan="1">1</td><td rowspan="1" colspan="1">Entire dorsum of the beetle not really metallic at all; appendages predominantly bicolored to rufescent; pronotal disc with at most fine punctures and rugulae; elytra with at most few fine rugulae and minute punctulae in intervals</td><td rowspan="1" colspan="1">
                      <bold>2</bold>
                    </td></tr><tr><td rowspan="1" colspan="1">–</td><td rowspan="1" colspan="1">Entire dorsum of beetle metallic; appendages predominantly dark; pronotal disc coarsely punctured and often transversely coarsely rugose; elytral disc generally coarsely rugose between striae</td><td rowspan="1" colspan="1">
                      <bold>3</bold>
                    </td></tr><tr><td rowspan="1" colspan="1">2</td><td rowspan="1" colspan="1">Third antennal segment slightly longer than, or as long as second</td><td rowspan="1" colspan="1">
                      <bold><italic><tp:taxon-name><tp:taxon-name-part taxon-name-part-type="genus" reg="Donacia">D.</tp:taxon-name-part> <tp:taxon-name-part taxon-name-part-type="species" reg="lenzi">lenzi</tp:taxon-name-part></tp:taxon-name></italic> Schönfeldt</bold>
                    </td></tr><tr><td rowspan="1" colspan="1">–</td><td rowspan="1" colspan="1">Third antennal segment much longer than second</td><td rowspan="1" colspan="1">
                      <bold><italic><tp:taxon-name><tp:taxon-name-part taxon-name-part-type="genus" reg="Donacia">D.</tp:taxon-name-part> <tp:taxon-name-part taxon-name-part-type="species" reg="provostii">provostii</tp:taxon-name-part></tp:taxon-name></italic> Fairmaire</bold>
                    </td></tr><tr><td rowspan="1" colspan="1">3</td><td rowspan="1" colspan="1">Femora and tibia entirely metallic-colored</td><td rowspan="1" colspan="1">
                      <bold>4</bold>
                    </td></tr><tr><td rowspan="1" colspan="1">–</td><td rowspan="1" colspan="1">Femora and tibia partly metallic-colored (femoral base usually rufous)</td><td rowspan="1" colspan="1">
                      <bold>5</bold>
                    </td></tr><tr><td rowspan="1" colspan="1">4</td><td rowspan="1" colspan="1">Elytron with red longitudinal stripe</td><td rowspan="1" colspan="1">
                      <bold><italic><tp:taxon-name><tp:taxon-name-part taxon-name-part-type="genus" reg="Donacia">D.</tp:taxon-name-part> <tp:taxon-name-part taxon-name-part-type="species" reg="aquatica">aquatica</tp:taxon-name-part></tp:taxon-name></italic> (Linnaeus)</bold>
                    </td></tr><tr><td rowspan="1" colspan="1">–</td><td rowspan="1" colspan="1">Elytron without red longitudinal stripe</td><td rowspan="1" colspan="1">
                      <bold>6</bold>
                    </td></tr><tr><td rowspan="1" colspan="1">5</td><td rowspan="1" colspan="1">Pronotal disc with distinct fine tum with short hairs (most specimens)</td><td rowspan="1" colspan="1">
                      <bold><italic><tp:taxon-name><tp:taxon-name-part taxon-name-part-type="genus" reg="Donacia">D.</tp:taxon-name-part> <tp:taxon-name-part taxon-name-part-type="species" reg="clavareaui">clavareaui</tp:taxon-name-part></tp:taxon-name></italic> Jacobson</bold>
                    </td></tr><tr><td rowspan="1" colspan="1">–</td><td rowspan="1" colspan="1">Pronotal disc without distinct short hairs</td><td rowspan="1" colspan="1">
                      <bold><italic><tp:taxon-name><tp:taxon-name-part taxon-name-part-type="genus" reg="Donacia">D.</tp:taxon-name-part> <tp:taxon-name-part taxon-name-part-type="species" reg="bicoloricornis">bicoloricornis</tp:taxon-name-part></tp:taxon-name></italic> Chen</bold>
                    </td></tr><tr><td rowspan="1" colspan="1">6</td><td rowspan="1" colspan="1">Body and legs entirely black, unicolored</td><td rowspan="1" colspan="1">
                      <bold><italic><tp:taxon-name><tp:taxon-name-part taxon-name-part-type="genus" reg="Donacia">D.</tp:taxon-name-part> <tp:taxon-name-part taxon-name-part-type="species" reg="flemola">flemola</tp:taxon-name-part></tp:taxon-name></italic> Goecke</bold>
                    </td></tr><tr><td rowspan="1" colspan="1">–</td><td rowspan="1" colspan="1">Body and legs entirely cupreous or green</td><td rowspan="1" colspan="1">
                      <bold><italic><tp:taxon-name><tp:taxon-name-part taxon-name-part-type="genus" reg="Donacia">D.</tp:taxon-name-part> <tp:taxon-name-part taxon-name-part-type="species" reg="koreana">koreana</tp:taxon-name-part></tp:taxon-name></italic> sp. nov.</bold>
                    </td></tr></tbody></table></table-wrap></sec><sec sec-type="﻿Key to the larvae of South Korean Donacia species" id="SECID0EKPAG"><title>﻿Key to the larvae of South Korean <italic><tp:taxon-name><tp:taxon-name-part taxon-name-part-type="genus" reg="Donacia">Donacia</tp:taxon-name-part></tp:taxon-name></italic> species</title><table-wrap content-type="key" position="anchor" orientation="portrait"><table id="TID0E1DAE" rules="all"><tbody><tr><td rowspan="1" colspan="1">1</td><td rowspan="1" colspan="1">Head inside the prothorax</td><td rowspan="1" colspan="1">
                      <bold>2</bold>
                    </td></tr><tr><td rowspan="1" colspan="1">–</td><td rowspan="1" colspan="1">Head outside the prothorax</td><td rowspan="1" colspan="1">
                      <bold><italic><tp:taxon-name><tp:taxon-name-part taxon-name-part-type="genus" reg="Donacia">D.</tp:taxon-name-part> <tp:taxon-name-part taxon-name-part-type="species" reg="flemola">flemola</tp:taxon-name-part></tp:taxon-name></italic> Goecke</bold>
                    </td></tr><tr><td rowspan="1" colspan="1">2</td><td rowspan="1" colspan="1">Hind corners of epicranium moderately produced</td><td rowspan="1" colspan="1">
                      <bold>3</bold>
                    </td></tr><tr><td rowspan="1" colspan="1">–</td><td rowspan="1" colspan="1">Hind corners of epicranium slightly produced</td><td rowspan="1" colspan="1">
                      <bold>4</bold>
                    </td></tr><tr><td rowspan="1" colspan="1">3</td><td rowspan="1" colspan="1">Ephipharynx with three pairs of spiniform setae</td><td rowspan="1" colspan="1">
                      <bold><italic><tp:taxon-name><tp:taxon-name-part taxon-name-part-type="genus" reg="Donacia">D.</tp:taxon-name-part> <tp:taxon-name-part taxon-name-part-type="species" reg="clavareaui">clavareaui</tp:taxon-name-part></tp:taxon-name></italic> Jacobson</bold>
                    </td></tr><tr><td rowspan="1" colspan="1">–</td><td rowspan="1" colspan="1">Epipharynx with two pairs of spiniform setae</td><td rowspan="1" colspan="1">
                      <bold><italic><tp:taxon-name><tp:taxon-name-part taxon-name-part-type="genus" reg="Donacia">D.</tp:taxon-name-part> <tp:taxon-name-part taxon-name-part-type="species" reg="koreana">koreana</tp:taxon-name-part></tp:taxon-name></italic> sp. nov.</bold>
                    </td></tr><tr><td rowspan="1" colspan="1">4</td><td rowspan="1" colspan="1">Head ovoid</td><td rowspan="1" colspan="1">
                      <bold>5</bold>
                    </td></tr><tr><td rowspan="1" colspan="1">–</td><td rowspan="1" colspan="1">Head rounded</td><td rowspan="1" colspan="1">
                      <bold>6</bold>
                    </td></tr><tr><td rowspan="1" colspan="1">5</td><td rowspan="1" colspan="1">Postmentum with two pairs of setae</td><td rowspan="1" colspan="1">
                      <bold><italic><tp:taxon-name><tp:taxon-name-part taxon-name-part-type="genus" reg="Donacia">D.</tp:taxon-name-part> <tp:taxon-name-part taxon-name-part-type="species" reg="lenzi">lenzi</tp:taxon-name-part></tp:taxon-name></italic> Schönfeldt</bold>
                    </td></tr><tr><td rowspan="1" colspan="1">–</td><td rowspan="1" colspan="1">Postmentum with three pairs of setae</td><td rowspan="1" colspan="1">
                      <bold><italic><tp:taxon-name><tp:taxon-name-part taxon-name-part-type="genus" reg="Donacia">D.</tp:taxon-name-part> <tp:taxon-name-part taxon-name-part-type="species" reg="aquatica">aquatica</tp:taxon-name-part></tp:taxon-name></italic> (Linnaeus)</bold>
                    </td></tr><tr><td rowspan="1" colspan="1">6</td><td rowspan="1" colspan="1">Clypeus with two pairs of clypeal setae</td><td rowspan="1" colspan="1">
                      <bold><italic><tp:taxon-name><tp:taxon-name-part taxon-name-part-type="genus" reg="Donacia">D.</tp:taxon-name-part> <tp:taxon-name-part taxon-name-part-type="species" reg="bicoloricornis">bicoloricornis</tp:taxon-name-part></tp:taxon-name></italic> Chen</bold>
                    </td></tr><tr><td rowspan="1" colspan="1">–</td><td rowspan="1" colspan="1">Clypeus with three pairs of clypeal setae</td><td rowspan="1" colspan="1">
                      <bold><italic><tp:taxon-name><tp:taxon-name-part taxon-name-part-type="genus" reg="Donacia">D.</tp:taxon-name-part> <tp:taxon-name-part taxon-name-part-type="species" reg="provostii">provostii</tp:taxon-name-part></tp:taxon-name></italic> Fairmaire</bold>
                    </td></tr></tbody></table></table-wrap><sec sec-type="﻿Biological note" id="SECID0EOXAG"><title>﻿Biological note</title></sec></sec><sec sec-type="﻿Feeding pattern" id="SECID0ESXAG"><title>﻿Feeding pattern</title><p>To investigate the feeding behavior of the Korean <tp:taxon-name><tp:taxon-name-part taxon-name-part-type="subfamily">Donaciinae</tp:taxon-name-part></tp:taxon-name>, the classification system proposed by <xref ref-type="bibr" rid="B9">Bieńkowski (2015)</xref> was adopted. According to this framework, three distinct feeding patterns were identified.</p><list list-type="bullet"><list-item><p>Type I: where the insect inclines its head, turns it to the right or left, and inserts both mandibles into the leaf tissues.
</p></list-item><list-item><p>Type II: characterized by the insertion of one mandible into the leaf, whereas the other remains on the leaf surface.
</p></list-item><list-item><p>Type III: the head movement of the insect resembles that of Type II, but both mandibles capture the upper and lower surfaces of the leaf.
</p></list-item></list><p>Based on the observations following this classification, <italic><tp:taxon-name><tp:taxon-name-part taxon-name-part-type="genus" reg="Donacia">D.</tp:taxon-name-part> <tp:taxon-name-part taxon-name-part-type="species" reg="lenzi">lenzi</tp:taxon-name-part></tp:taxon-name></italic> and <italic><tp:taxon-name><tp:taxon-name-part taxon-name-part-type="genus" reg="Donacia">D.</tp:taxon-name-part> <tp:taxon-name-part taxon-name-part-type="species" reg="provostii">provostii</tp:taxon-name-part></tp:taxon-name></italic> exhibited Type I feeding behavior. <italic><tp:taxon-name><tp:taxon-name-part taxon-name-part-type="genus" reg="Donacia">Donacia</tp:taxon-name-part> <tp:taxon-name-part taxon-name-part-type="species" reg="aquatica">aquatica</tp:taxon-name-part></tp:taxon-name></italic>, <italic><tp:taxon-name><tp:taxon-name-part taxon-name-part-type="genus" reg="Donacia">D.</tp:taxon-name-part> <tp:taxon-name-part taxon-name-part-type="species" reg="bicoloricornis">bicoloricornis</tp:taxon-name-part></tp:taxon-name></italic>, and <italic><tp:taxon-name><tp:taxon-name-part taxon-name-part-type="genus" reg="Donacia">D.</tp:taxon-name-part> <tp:taxon-name-part taxon-name-part-type="species" reg="clavareaui">clavareaui</tp:taxon-name-part></tp:taxon-name></italic> displayed Type II feeding behavior, whereas <italic><tp:taxon-name><tp:taxon-name-part taxon-name-part-type="genus" reg="Donacia">D.</tp:taxon-name-part> <tp:taxon-name-part taxon-name-part-type="species" reg="flemola">flemola</tp:taxon-name-part></tp:taxon-name></italic> and <italic><tp:taxon-name><tp:taxon-name-part taxon-name-part-type="genus" reg="Donacia">D.</tp:taxon-name-part> <tp:taxon-name-part taxon-name-part-type="species" reg="koreana">koreana</tp:taxon-name-part></tp:taxon-name></italic> sp. nov. exhibited Type III behavior (Fig. <xref ref-type="fig" rid="F5">5</xref>). Notably, although <italic><tp:taxon-name><tp:taxon-name-part taxon-name-part-type="genus" reg="Donacia">D.</tp:taxon-name-part> <tp:taxon-name-part taxon-name-part-type="species" reg="koreana">koreana</tp:taxon-name-part></tp:taxon-name></italic> sp. nov. engaged in leaf feeding, its primary feeding sites were the flowers of <italic><tp:taxon-name><tp:taxon-name-part taxon-name-part-type="genus" reg="Scirpus">Scirpus</tp:taxon-name-part> <tp:taxon-name-part taxon-name-part-type="species" reg="wichurae">wichurae</tp:taxon-name-part></tp:taxon-name></italic> and <italic><tp:taxon-name><tp:taxon-name-part taxon-name-part-type="genus" reg="Eleocharis">Eleocharis</tp:taxon-name-part> <tp:taxon-name-part taxon-name-part-type="species" reg="ussuriensis">ussuriensis</tp:taxon-name-part></tp:taxon-name></italic> rather than leaf tissues.</p><fig id="F5" position="float" orientation="portrait"><object-id xmlns:xlink="http://www.w3.org/1999/xlink" content-type="doi" xlink:type="simple">10.3897/zookeys.1261.169034.figure5</object-id><object-id xmlns:xlink="http://www.w3.org/1999/xlink" content-type="arpha" xlink:type="simple">0C7523F6-1EDC-5439-8F1C-32E760C81D5E</object-id><label>Figure 5.</label><caption><p>Feeding pattern of Korean <italic><tp:taxon-name><tp:taxon-name-part taxon-name-part-type="genus" reg="Donacia">Donacia</tp:taxon-name-part></tp:taxon-name></italic>. <bold>A, B.</bold> Type I; <bold>C, D.</bold> Type II; <bold>E, F.</bold> Type III.</p></caption><graphic xmlns:xlink="http://www.w3.org/1999/xlink" xlink:href="zookeys-1261-083_article-169034__-g005.jpg" position="float" orientation="portrait" xlink:type="simple" id="oo_1472687.jpg"><uri content-type="original_file" xlink:type="simple">https://binary.pensoft.net/fig/1472687</uri></graphic></fig></sec><sec sec-type="﻿Oviposition patterns" id="SECID0EU3AG"><title>﻿Oviposition patterns</title><p>Adult <tp:taxon-name><tp:taxon-name-part taxon-name-part-type="subfamily">Donaciinae</tp:taxon-name-part></tp:taxon-name> exhibit diverse oviposition behaviors that vary depending on the species and associated host plant (<xref ref-type="bibr" rid="B8">Bieńkowski 1996</xref>). In the present study, oviposition types were identified in six species using a combination of laboratory rearing and field observations. Based on these findings, oviposition behaviors can be categorized into three distinct types.</p><list list-type="bullet"><list-item><p>Type I: eggs are deposited between overlapping leaves floating on the water surface and subsequently covered with a protective membrane.
</p></list-item><list-item><p>Type II: eggs are laid inside the stem near the water surface and enclosed by a membrane.
</p></list-item><list-item><p>Type III: eggs are deposited along the feeding trace on the abaxial side of the host plant and covered with a membrane.
</p></list-item></list><p>Based on these classifications, <italic><tp:taxon-name><tp:taxon-name-part taxon-name-part-type="genus" reg="Donacia">D.</tp:taxon-name-part> <tp:taxon-name-part taxon-name-part-type="species" reg="aquatica">aquatica</tp:taxon-name-part></tp:taxon-name></italic> and <italic><tp:taxon-name><tp:taxon-name-part taxon-name-part-type="genus" reg="Donacia">D.</tp:taxon-name-part> <tp:taxon-name-part taxon-name-part-type="species" reg="koreana">koreana</tp:taxon-name-part></tp:taxon-name></italic> sp. nov. exhibited Type I oviposition behavior. <italic><tp:taxon-name><tp:taxon-name-part taxon-name-part-type="genus" reg="Donacia">Donacia</tp:taxon-name-part> <tp:taxon-name-part taxon-name-part-type="species" reg="bicoloricornis">bicoloricornis</tp:taxon-name-part></tp:taxon-name></italic> and <italic><tp:taxon-name><tp:taxon-name-part taxon-name-part-type="genus" reg="Donacia">D.</tp:taxon-name-part> <tp:taxon-name-part taxon-name-part-type="species" reg="clavareaui">clavareaui</tp:taxon-name-part></tp:taxon-name></italic> exhibited type II oviposition, whereas <italic><tp:taxon-name><tp:taxon-name-part taxon-name-part-type="genus" reg="Donacia">D.</tp:taxon-name-part> <tp:taxon-name-part taxon-name-part-type="species" reg="provostii">provostii</tp:taxon-name-part></tp:taxon-name></italic> and <italic><tp:taxon-name><tp:taxon-name-part taxon-name-part-type="genus" reg="Donacia">D.</tp:taxon-name-part> <tp:taxon-name-part taxon-name-part-type="species" reg="lenzi">lenzi</tp:taxon-name-part></tp:taxon-name></italic> exhibited Type III oviposition (Fig. <xref ref-type="fig" rid="F6">6</xref>).</p><fig id="F6" position="float" orientation="portrait"><object-id xmlns:xlink="http://www.w3.org/1999/xlink" content-type="doi" xlink:type="simple">10.3897/zookeys.1261.169034.figure6</object-id><object-id xmlns:xlink="http://www.w3.org/1999/xlink" content-type="arpha" xlink:type="simple">A387F954-7463-56E3-9C02-17089118ECF3</object-id><label>Figure 6.</label><caption><p>Oviposition patterns of Korean <italic><tp:taxon-name><tp:taxon-name-part taxon-name-part-type="genus" reg="Donacia">Donacia</tp:taxon-name-part></tp:taxon-name></italic>. <bold>A, B.</bold> Pattern I; <bold>C, D.</bold> Pattern II; <bold>E, F.</bold> Pattern III.</p></caption><graphic xmlns:xlink="http://www.w3.org/1999/xlink" xlink:href="zookeys-1261-083_article-169034__-g006.jpg" position="float" orientation="portrait" xlink:type="simple" id="oo_1472688.jpg"><uri content-type="original_file" xlink:type="simple">https://binary.pensoft.net/fig/1472688</uri></graphic></fig></sec><sec sec-type="﻿Habitat and distribution" id="SECID0EKABG"><title>﻿Habitat and distribution</title><p>The primary habitats of the Korean <italic><tp:taxon-name><tp:taxon-name-part taxon-name-part-type="genus" reg="Donacia">Donacia</tp:taxon-name-part></tp:taxon-name></italic> species are aquatic environments with low water flow such as reservoirs, ponds, paddies, rivers, and waterside areas with gentle currents. These habitats are classified as low-, mid-, or high-elevation wetlands based on their altitude. Each species exhibits slight differences in habitat preferences, including environmental conditions, wetland type, and elevation. <italic><tp:taxon-name><tp:taxon-name-part taxon-name-part-type="genus" reg="Donacia">Donacia</tp:taxon-name-part> <tp:taxon-name-part taxon-name-part-type="species" reg="lenzi">lenzi</tp:taxon-name-part></tp:taxon-name></italic> and <italic><tp:taxon-name><tp:taxon-name-part taxon-name-part-type="genus" reg="Donacia">D.</tp:taxon-name-part> <tp:taxon-name-part taxon-name-part-type="species" reg="provostii">provostii</tp:taxon-name-part></tp:taxon-name></italic> primarily inhabit lowland riverbank wetlands, reservoirs, and slow-flowing streams. <italic><tp:taxon-name><tp:taxon-name-part taxon-name-part-type="genus" reg="Donacia">D.</tp:taxon-name-part> <tp:taxon-name-part taxon-name-part-type="species" reg="aquatica">aquatica</tp:taxon-name-part></tp:taxon-name></italic> and <italic><tp:taxon-name><tp:taxon-name-part taxon-name-part-type="genus" reg="Donacia">D.</tp:taxon-name-part> <tp:taxon-name-part taxon-name-part-type="species" reg="bicoloricornis">bicoloricornis</tp:taxon-name-part></tp:taxon-name></italic> are primarily found in reservoirs and low-elevation wetlands. <italic><tp:taxon-name><tp:taxon-name-part taxon-name-part-type="genus" reg="Donacia">D.</tp:taxon-name-part> <tp:taxon-name-part taxon-name-part-type="species" reg="clavareaui">clavareaui</tp:taxon-name-part></tp:taxon-name></italic> occurs in lowland wetlands, <italic><tp:taxon-name><tp:taxon-name-part taxon-name-part-type="genus" reg="Donacia">D.</tp:taxon-name-part> <tp:taxon-name-part taxon-name-part-type="species" reg="flemola">flemola</tp:taxon-name-part></tp:taxon-name></italic> is found in high-elevation wetlands, and <italic><tp:taxon-name><tp:taxon-name-part taxon-name-part-type="genus" reg="Donacia">D.</tp:taxon-name-part> <tp:taxon-name-part taxon-name-part-type="species" reg="koreana">koreana</tp:taxon-name-part></tp:taxon-name></italic> sp. nov. primarily inhabits mid-elevation wetlands (Table <xref ref-type="table" rid="T2">2</xref>, Figs <xref ref-type="fig" rid="F7">7</xref>, <xref ref-type="fig" rid="F8">8</xref>).</p><table-wrap id="T2" position="float" orientation="portrait"><label>Table 2.</label><caption><p>Habitat of Korean <italic><tp:taxon-name><tp:taxon-name-part taxon-name-part-type="genus" reg="Donacia">Donacia</tp:taxon-name-part></tp:taxon-name></italic>.</p></caption><table id="TID0EVLAI" rules="all"><tbody><tr><th rowspan="1" colspan="1">Species</th><th rowspan="1" colspan="1">Habitat</th><th rowspan="1" colspan="1">Altitude (average)</th></tr><tr><td rowspan="1" colspan="1">
                      <italic>
                        <tp:taxon-name><tp:taxon-name-part taxon-name-part-type="genus" reg="Donacia">Donacia</tp:taxon-name-part> <tp:taxon-name-part taxon-name-part-type="species" reg="aquatica">aquatica</tp:taxon-name-part></tp:taxon-name>
                      </italic>
                    </td><td rowspan="1" colspan="1">paddy, pond, reservoir, low-elevation wetland</td><td rowspan="1" colspan="1">102–111 m (106 m)</td></tr><tr><td rowspan="1" colspan="1">
                      <italic>
                        <tp:taxon-name><tp:taxon-name-part taxon-name-part-type="genus" reg="Donacia">Donacia</tp:taxon-name-part> <tp:taxon-name-part taxon-name-part-type="species" reg="bicoloricornis">bicoloricornis</tp:taxon-name-part></tp:taxon-name>
                      </italic>
                    </td><td rowspan="1" colspan="1">reservoir, pond</td><td rowspan="1" colspan="1">3–189 m (45 m)</td></tr><tr><td rowspan="1" colspan="1">
                      <italic>
                        <tp:taxon-name><tp:taxon-name-part taxon-name-part-type="genus" reg="Donacia">Donacia</tp:taxon-name-part> <tp:taxon-name-part taxon-name-part-type="species" reg="clavareaui">clavareaui</tp:taxon-name-part></tp:taxon-name>
                      </italic>
                    </td><td rowspan="1" colspan="1">low-elevation wetland</td><td rowspan="1" colspan="1">12–102 m (57 m)</td></tr><tr><td rowspan="1" colspan="1">
                      <italic>
                        <tp:taxon-name><tp:taxon-name-part taxon-name-part-type="genus" reg="Donacia">Donacia</tp:taxon-name-part> <tp:taxon-name-part taxon-name-part-type="species" reg="flemola">flemola</tp:taxon-name-part></tp:taxon-name>
                      </italic>
                    </td><td rowspan="1" colspan="1">high-elevation wetland</td><td rowspan="1" colspan="1">539–932 m (815 m)</td></tr><tr><td rowspan="1" colspan="1"><italic><tp:taxon-name><tp:taxon-name-part taxon-name-part-type="genus" reg="Donacia">Donacia</tp:taxon-name-part> <tp:taxon-name-part taxon-name-part-type="species" reg="koreana">koreana</tp:taxon-name-part></tp:taxon-name></italic> sp. nov.</td><td rowspan="1" colspan="1">middle-elevation wetland</td><td rowspan="1" colspan="1">539 m</td></tr><tr><td rowspan="1" colspan="1">
                      <italic>
                        <tp:taxon-name><tp:taxon-name-part taxon-name-part-type="genus" reg="Donacia">Donacia</tp:taxon-name-part> <tp:taxon-name-part taxon-name-part-type="species" reg="lenzi">lenzi</tp:taxon-name-part></tp:taxon-name>
                      </italic>
                    </td><td rowspan="1" colspan="1">reservoir, low-elevation wetland</td><td rowspan="1" colspan="1">1–109 m (40 m)</td></tr><tr><td rowspan="1" colspan="1">
                      <italic>
                        <tp:taxon-name><tp:taxon-name-part taxon-name-part-type="genus" reg="Donacia">Donacia</tp:taxon-name-part> <tp:taxon-name-part taxon-name-part-type="species" reg="provostii">provostii</tp:taxon-name-part></tp:taxon-name>
                      </italic>
                    </td><td rowspan="1" colspan="1">river, reservoir, low-elevation wetland</td><td rowspan="1" colspan="1">1–94 m (54 m)</td></tr></tbody></table></table-wrap><fig id="F7" position="float" orientation="portrait"><object-id xmlns:xlink="http://www.w3.org/1999/xlink" content-type="doi" xlink:type="simple">10.3897/zookeys.1261.169034.figure7</object-id><object-id xmlns:xlink="http://www.w3.org/1999/xlink" content-type="arpha" xlink:type="simple">A171A9DC-A14D-538C-BC06-D3B7A333CA78</object-id><label>Figure 7.</label><caption><p>Habitat of genus <italic><tp:taxon-name><tp:taxon-name-part taxon-name-part-type="genus" reg="Donacia">Donacia</tp:taxon-name-part></tp:taxon-name></italic>. <bold>A, B.</bold> High-elevation wetland; <bold>C, D.</bold> Mid-elevation wetland; <bold>E, F.</bold> Low-elevation wetland.</p></caption><graphic xmlns:xlink="http://www.w3.org/1999/xlink" xlink:href="zookeys-1261-083_article-169034__-g007.jpg" position="float" orientation="portrait" xlink:type="simple" id="oo_1472689.jpg"><uri content-type="original_file" xlink:type="simple">https://binary.pensoft.net/fig/1472689</uri></graphic></fig><fig id="F8" position="float" orientation="portrait"><object-id xmlns:xlink="http://www.w3.org/1999/xlink" content-type="doi" xlink:type="simple">10.3897/zookeys.1261.169034.figure8</object-id><object-id xmlns:xlink="http://www.w3.org/1999/xlink" content-type="arpha" xlink:type="simple">1C5EBC92-D89E-5454-BC49-486BB3E2468A</object-id><label>Figure 8.</label><caption><p>Distribution map of genus <italic><tp:taxon-name><tp:taxon-name-part taxon-name-part-type="genus" reg="Donacia">Donacia</tp:taxon-name-part></tp:taxon-name></italic>.</p></caption><graphic xmlns:xlink="http://www.w3.org/1999/xlink" xlink:href="zookeys-1261-083_article-169034__-g008.jpg" position="float" orientation="portrait" xlink:type="simple" id="oo_1472690.jpg"><uri content-type="original_file" xlink:type="simple">https://binary.pensoft.net/fig/1472690</uri></graphic></fig><p>According to the aquatic plant habitat classification proposed by <xref ref-type="bibr" rid="B33">van der Valk (2012)</xref>, aquatic plants are divided into four categories based on their growth forms: terrestrial wetland plants, amphibious plants, floating-leaved aquatic plants, and submerged aquatic plants.</p><p>The habitats of the Korean <italic><tp:taxon-name><tp:taxon-name-part taxon-name-part-type="genus" reg="Donacia">Donacia</tp:taxon-name-part></tp:taxon-name></italic> species can be classified as follows:</p><p><italic><tp:taxon-name><tp:taxon-name-part taxon-name-part-type="genus" reg="Donacia">D.</tp:taxon-name-part> <tp:taxon-name-part taxon-name-part-type="species" reg="lenzi">lenzi</tp:taxon-name-part></tp:taxon-name></italic> and <italic><tp:taxon-name><tp:taxon-name-part taxon-name-part-type="genus" reg="Donacia">D.</tp:taxon-name-part> <tp:taxon-name-part taxon-name-part-type="species" reg="provostii">provostii</tp:taxon-name-part></tp:taxon-name></italic> prefer habitats dominated by submerged aquatic plants, with floating leaves (<tp:taxon-name><tp:taxon-name-part taxon-name-part-type="family">Nymphaeaceae</tp:taxon-name-part></tp:taxon-name>). By contrast, <italic><tp:taxon-name><tp:taxon-name-part taxon-name-part-type="genus" reg="Donacia">D.</tp:taxon-name-part> <tp:taxon-name-part taxon-name-part-type="species" reg="aquatica">aquatica</tp:taxon-name-part></tp:taxon-name></italic>, <italic><tp:taxon-name><tp:taxon-name-part taxon-name-part-type="genus" reg="Donacia">D.</tp:taxon-name-part> <tp:taxon-name-part taxon-name-part-type="species" reg="bicoloricornis">bicoloricornis</tp:taxon-name-part></tp:taxon-name></italic>, <italic><tp:taxon-name><tp:taxon-name-part taxon-name-part-type="genus" reg="Donacia">D.</tp:taxon-name-part> <tp:taxon-name-part taxon-name-part-type="species" reg="clavareaui">clavareaui</tp:taxon-name-part></tp:taxon-name></italic>, <italic><tp:taxon-name><tp:taxon-name-part taxon-name-part-type="genus" reg="Donacia">D.</tp:taxon-name-part> <tp:taxon-name-part taxon-name-part-type="species" reg="flemola">flemola</tp:taxon-name-part></tp:taxon-name></italic> and <italic><tp:taxon-name><tp:taxon-name-part taxon-name-part-type="genus" reg="Donacia">D.</tp:taxon-name-part> <tp:taxon-name-part taxon-name-part-type="species" reg="koreana">koreana</tp:taxon-name-part></tp:taxon-name></italic> sp. nov. prefer habitats with terrestrial wetland plants (Fig. <xref ref-type="fig" rid="F9">9</xref>).</p><fig id="F9" position="float" orientation="portrait"><object-id xmlns:xlink="http://www.w3.org/1999/xlink" content-type="doi" xlink:type="simple">10.3897/zookeys.1261.169034.figure9</object-id><object-id xmlns:xlink="http://www.w3.org/1999/xlink" content-type="arpha" xlink:type="simple">157FB065-3076-5A42-993D-064CC93AB459</object-id><label>Figure 9.</label><caption><p>Habitat of each species of Korean <italic><tp:taxon-name><tp:taxon-name-part taxon-name-part-type="genus" reg="Donacia">Donacia</tp:taxon-name-part></tp:taxon-name></italic> (modified after <xref ref-type="bibr" rid="B12">Fossil Insect Research Group for Nojiri-ko Excavation 1985</xref>).</p></caption><graphic xmlns:xlink="http://www.w3.org/1999/xlink" xlink:href="zookeys-1261-083_article-169034__-g009.jpg" position="float" orientation="portrait" xlink:type="simple" id="oo_1472691.jpg"><uri content-type="original_file" xlink:type="simple">https://binary.pensoft.net/fig/1472691</uri></graphic></fig></sec><sec sec-type="﻿Molecular data" id="SECID0EVOBG"><title>﻿Molecular data</title><p>We obtained a 658-bp fragment sequence of the <italic>COI</italic> gene from two individuals of <italic><tp:taxon-name><tp:taxon-name-part taxon-name-part-type="genus" reg="Donacia">D.</tp:taxon-name-part> <tp:taxon-name-part taxon-name-part-type="species" reg="koreana">koreana</tp:taxon-name-part></tp:taxon-name></italic> sp. nov., and the <italic>COI</italic> sequences were deposited in GenBank under accession numbers <ext-link xmlns:xlink="http://www.w3.org/1999/xlink" xlink:href="PX400636" ext-link-type="gen" xlink:type="simple">PX400636</ext-link> and <ext-link xmlns:xlink="http://www.w3.org/1999/xlink" xlink:href="PX400637" ext-link-type="gen" xlink:type="simple">PX400637</ext-link>. Genetic distance analysis based on a 564 bp fragment of the <italic>COI</italic> gene showed that intraspecific divergence among <italic><tp:taxon-name><tp:taxon-name-part taxon-name-part-type="genus" reg="Donacia">Donacia</tp:taxon-name-part></tp:taxon-name></italic> species ranged from 0.0% to 3.9%, with <italic><tp:taxon-name><tp:taxon-name-part taxon-name-part-type="genus" reg="Donacia">D.</tp:taxon-name-part> <tp:taxon-name-part taxon-name-part-type="species" reg="koreana">koreana</tp:taxon-name-part></tp:taxon-name></italic> sp. nov. exhibiting no genetic variation (0.0%). Interspecific genetic distances within the genus <italic><tp:taxon-name><tp:taxon-name-part taxon-name-part-type="genus" reg="Donacia">Donacia</tp:taxon-name-part></tp:taxon-name></italic> ranged from 9.2% to 22.9%, whereas those between <italic><tp:taxon-name><tp:taxon-name-part taxon-name-part-type="genus" reg="Donacia">D.</tp:taxon-name-part> <tp:taxon-name-part taxon-name-part-type="species" reg="koreana">koreana</tp:taxon-name-part></tp:taxon-name></italic> sp. nov. and <italic><tp:taxon-name><tp:taxon-name-part taxon-name-part-type="genus" reg="Donacia">D.</tp:taxon-name-part> <tp:taxon-name-part taxon-name-part-type="species" reg="obscura">obscura</tp:taxon-name-part></tp:taxon-name></italic> ranged from 11.2% to 11.4% (Fig. <xref ref-type="fig" rid="F10">10</xref>).</p><fig id="F10" position="float" orientation="portrait"><object-id xmlns:xlink="http://www.w3.org/1999/xlink" content-type="doi" xlink:type="simple">10.3897/zookeys.1261.169034.figure10</object-id><object-id xmlns:xlink="http://www.w3.org/1999/xlink" content-type="arpha" xlink:type="simple">9AFF71B3-2D57-5386-803D-1A6266B3AFE5</object-id><label>Figure 10.</label><caption><p>Maximum-likelihood phylogenetic tree based on <italic>COI</italic> gene sequences. Bootstrap support values (&gt;50%) are indicated above the branches. <italic><tp:taxon-name><tp:taxon-name-part taxon-name-part-type="genus" reg="Plateumaris">Plateumaris</tp:taxon-name-part> <tp:taxon-name-part taxon-name-part-type="species" reg="braccata">braccata</tp:taxon-name-part></tp:taxon-name></italic> was used as an outgroup taxon.</p></caption><graphic xmlns:xlink="http://www.w3.org/1999/xlink" xlink:href="zookeys-1261-083_article-169034__-g010.jpg" position="float" orientation="portrait" xlink:type="simple" id="oo_1472692.jpg"><uri content-type="original_file" xlink:type="simple">https://binary.pensoft.net/fig/1472692</uri></graphic></fig></sec></tp:treatment-sec><ref-list><ref id="B9"><mixed-citation xmlns:xlink="http://www.w3.org/1999/xlink" xlink:type="simple"><person-group><name name-style="western"><surname>Bieńkowski</surname><given-names>AO</given-names></name></person-group> (<year>2015</year>) <article-title>The first record of reed beetles (<tp:taxon-name><tp:taxon-name-part taxon-name-part-type="order">Coleoptera</tp:taxon-name-part></tp:taxon-name>, <tp:taxon-name><tp:taxon-name-part taxon-name-part-type="family">Chrysomelidae</tp:taxon-name-part></tp:taxon-name>, <tp:taxon-name><tp:taxon-name-part taxon-name-part-type="subfamily">Donaciinae</tp:taxon-name-part></tp:taxon-name>) in the Early Paleocene of Amur Region.</article-title><source>Paleontological Journal</source><volume>49</volume>(<issue>1</issue>): <fpage>51</fpage>–<lpage>56</lpage>. <ext-link xlink:href="10.1134/S0031030115010025" ext-link-type="doi" xlink:type="simple">https://doi.org/10.1134/S0031030115010025</ext-link></mixed-citation></ref><ref id="B8"><mixed-citation xmlns:xlink="http://www.w3.org/1999/xlink" xlink:type="simple"><person-group><name name-style="western"><surname>Bieńkowski</surname><given-names>AO</given-names></name></person-group> (<year>1996</year>) <article-title>Life cycles of <tp:taxon-name><tp:taxon-name-part taxon-name-part-type="subfamily">Donaciinae</tp:taxon-name-part></tp:taxon-name> (<tp:taxon-name><tp:taxon-name-part taxon-name-part-type="order">Coleoptera</tp:taxon-name-part></tp:taxon-name>, <tp:taxon-name><tp:taxon-name-part taxon-name-part-type="family">Chrysomelidae</tp:taxon-name-part></tp:taxon-name>).</article-title><source><tp:taxon-name><tp:taxon-name-part taxon-name-part-type="family">Chrysomelidae</tp:taxon-name-part></tp:taxon-name> Biology</source><volume>3</volume>: <fpage>155</fpage>–<lpage>171</lpage>.</mixed-citation></ref><ref id="B33"><mixed-citation xmlns:xlink="http://www.w3.org/1999/xlink" xlink:type="simple"><person-group><name name-style="western"><surname>van der Valk</surname><given-names>A</given-names></name></person-group> (<year>2012</year>) <source>The Biology of Freshwater Wetlands.</source><publisher-name>Oxford University Press</publisher-name>, <publisher-loc>Oxford</publisher-loc>, <size units="page">280 pp</size>. <ext-link xlink:href="10.1093/acprof:oso/9780199608942.001.0001" ext-link-type="doi" xlink:type="simple">https://doi.org/10.1093/acprof:oso/9780199608942.001.0001</ext-link></mixed-citation></ref><ref id="B12"><mixed-citation xmlns:xlink="http://www.w3.org/1999/xlink" xlink:type="simple"><person-group><name name-style="western"><surname>Fossil Insect Research Group for Nojiri-ko Excavation</surname><given-names/></name></person-group> (<year>1985</year>) <source>Atlas of the Japanese <tp:taxon-name><tp:taxon-name-part taxon-name-part-type="subfamily">Donaciinae</tp:taxon-name-part></tp:taxon-name> (Guide for identification of the fossil donaciinae beetles).</source><publisher-name>Fossil Insect Research Group for Nojiri-ko Excavation</publisher-name>, <publisher-loc>Osaka</publisher-loc>, <size units="page">182 pp</size>.</mixed-citation></ref></ref-list></tp:taxon-treatment>
